# Supplementary material for: Coverage of intermittent preventive treatment of malaria in pregnancy in four sub-Saharan countries: findings from household surveys
Source: Int J Epidemiol. 2020 Dec 8;50(2):550–9. doi: 10.1093/ije/dyaa233 (PMC8128463; doi:10.1093/ije/dyaa233)
Supplement: dyaa243_Supplementary_Data [file dyaa243_supplementary_data.zip]

Archive with 4 entries (4 files):
- ije-2020-03-0472-File008.pdf
- ije-2020-03-0472-File009.docx
- ije-2020-03-0472-File010.docx
- ije-2020-03-0472-File011.docx
